# Supplementary material for: Factors Influencing Cage Escape Behavior in a Migrating Passerine at a Stop-Over Site
Source: Animals (Basel). 2025 Jul 1;15(13):1945. doi: 10.3390/ani15131945 (PMC12248460; doi:10.3390/ani15131945)
Supplement: Supplementary file 1 [file animals-15-01945-s001.zip]

Archive with 1 entries (1 files):
- animals-3703505-supplementary.xlsx
