# Supplementary material for: Factors Influencing Cage Escape Behavior in a Migrating Passerine at a Stop-Over Site
Source: Animals (Basel). 2025 Jul 1;15(13):1945. doi: 10.3390/ani15131945 (PMC12248460; doi:10.3390/ani15131945)
Supplement: Supplementary file 1 [file animals-15-01945-s001.zip › animals-3703505-supplementary.xlsx]

## Sheet: SedgeWarblerCageExperimet
ExperimentDate	CapturingHour	Band	Capture	Age	BodyMass	WingLength	FatScore	Escape(0-No,1-Yes)	Rok	EscapeLatency[sec]	Sex	Hg [ug/g]	TotalDistanceCovered	HorizontalVariation	VerticalVariance
2022-08-11	08:15	K4Y4728	first	PO1	11	69	0	1	2022	30			246098	55.955	374.073
2021-08-23	07:30	K4Y4332	first	1	12	68	2	1	2021	2	M	2.30895	318.276	6.29722e-05	0.000213897
2022-08-13	10:40	K4Y4827	first	1	11.4	64	0	0	2022	NA	F	0.9005	236562	15.7022	306.631
2022-08-13	11:47	K4Y4828	first	1	10.4	65	0	0	2022	NA	F	0.77055	1701.85	0.578722	0.572195
2022-08-14	05:48	K4Y4836	first	1	10	61	0	0	2022	NA	F	0.5898	195.687	0.0172946	0
2022-08-14	07:32	K4Y4841	first	1	10.5	67	1	0	2022	NA	M	0.66805	149518	30.9742	44.4141
2022-08-14	12:17	K4Y4850	first	1	15.3	65	0	0	2022	NA	M	1.08965	169014	30.9035	317.614
2022-08-14	10:03	K4Y4847	first	1	10.5	65	1	1	2022	45	F	1.4775	78931.1	12.8192	3.94454
2022-08-09	12:00	K4Y4686	first	1	10.7	67	0	1	2022	7	M	0.3131	99409.2	21.7202	70.1534
2022-08-09	10:24	K4Y4682	first	1	10.9	63	0	0	2022	NA	F	1.75375	248344	31.9983	10.3102
2022-08-10	09:54	K6Y7872	first	PO1	10.3	64	0	0	2022	NA			63514.2	14.397	1.98457
2022-08-11	08:05	K4Y4729	first	1	10.6	66	0	0	2022	NA	M	1.15	1521.19	2.14571	0.105863
2022-08-13	10:23	K4Y4822	first	1	12.1	65	3	0	2022	NA	F	1.79295	228450	2.75276	100.532
2022-08-10	09:34	K4Y4689	first	1	10.7	66	0	0	2022	NA	M		0	3.57986e-12	3.42179e-11
2022-08-15	07:20	K4Y4689	second	1	10.7	66	0	0	2022	NA	M		0	4.93979e-12	0
2022-08-16	07:27	K4Y4689	third	1	11	66	0	0	2022	NA	M		172426	20.5833	24.8738
2022-08-18	09:25	K4Y4689	forth	1	10.9	66	0	0	2022	NA	M		1588.61	0.00704034	0.00193805
2022-08-09	12:17	K4Y4689	first	1	11	66	0	0	2022	NA	M		139717	0.682091	2.41799
2022-08-12	10:31	K4Y4784	first	1	10.6	62	0	0	2022	NA	F	0.8637	110081	4.50339	23.4197
2022-08-13	10:32	K4Y4784	second	1	11.3	62	0	0	2022	NA	F	0.8637	164217	17.2112	15.3415
2022-08-15	08:49	K4Y4784	third	1	10.5	62	0	1	2022	161	F	0.8637	154688	226.196	188.531
2022-08-18	11:14	K4Y4784	forth	1	10.7	62	0	0	2022	NA	F	0.8637	178789	95.0164	80.892
2022-08-19	07:30	K4Y4784	fifth	1	10.6	62	0	1	2022	179	F	0.8637	0	7.61129e-12	7.01861e-14
2022-08-09	12:06	K4Y4688	first	1	11.4	63	0	1	2022	153	F	1.12465	82820.3	7.55186	1.29746
2022-08-14	10:28	K4Y4848	first	1	11.4	67	0	0	2022	NA	M	0.65	49775.2	26.441	43.8905
2022-08-11	07:57	K4Y4732	first	1	10.2	64	0	0	2022	NA	F	0.27145	208928	107.292	21.0559
2022-08-09	12:27	K4Y4687	first	1	11.2	65	0	1	2022	90	F	1.3652	128996	65.1856	1.72484
2022-08-11	06:00	K4Y4722	first	1	10.9	67	0	0	2022	NA	M	0.4196	167800	82.5749	6.67874
2022-08-10	12:09	K4Y4716	first	1	10.2	64	0	0	2022	NA	F	0.8384	49728.2	19.212	22.2438
2022-08-11	09:22	K4Y4743	first	1	11.8	64	0	0	2022	NA	F	0.9096	224648	20.5699	18.961
2022-08-11	12:18	K4Y4748	first	1	10.6	67	0	0	2022	NA	M	1.10105	261793	18.4746	333.752
2022-08-10	10:10	K4Y4711	first	1	11.4	68	1	0	2022	NA	M	1.83795	260576	15.5323	115.357
2022-08-11	11:46	K4Y4746	first	1	12.1	69	0	1	2022	10	M	0.6667	178026	72.8034	31.912
2022-08-11	12:06	K4Y4747	first	1	10.9	68	1	0	2022	NA	M	1.56445	22782.8	20.7761	2.76805
2022-08-10	09:42	K4Y4701	first	1	11.3	69	0	0	2022	NA	M	1.29593	142844	85.7654	62.4851
2022-08-11	18:00	K4Y4749	first	1	11.4	65	2	0	2022	NA	F	1.2483	146974	6.29356	298.824
2022-08-12	07:47	K4Y4771	first	PO1	15.8	66	3	1	2022	32		1.59545	215345	39.0097	18.078
2022-08-12	07:55	K4Y4773	first	1	15.6	67	1	1	2022	7	M	1.54335	247035	93.2468	82.7285
2022-08-12	09:00	K4Y4778	first	1	11.1	65	0	0	2022	NA	F	0.51415	88234	2.30697	0.737516
2022-08-12	09:10	K4Y4779	first	1	11.3	65	2	0	2022	NA	F	0.5005	106198	5.86756	12.2117
2022-08-12	09:37	K4Y4780	first	1	10	62	0	0	2022	NA	F	1.235	624.728	2.77781e-12	0.000497416
2022-08-12	10:05	K4Y4781	first	1	10.7	65	0	0	2022	NA	F	0.42295	120533	2.9582	8.07463
2022-08-12	11:49	K4Y4788	first	1	11.6	63	1	0	2022	NA	F	0.3257	228217	26.8045	146.616
2022-08-13	07:42	K4Y4807	first	1	11.5	67	0	1	2022	78	M	0.3494	123828	24.9148	5.652
2022-08-12	10:11	K4Y4783	first	1	10.7	65	0	0	2022	NA	F	0.71955	103746	5.87747	49.2154
2022-08-13	07:52	K4Y4801	first	1	10	61	1	0	2022	NA	F	0.99745	136170	11.3387	15.0789
2022-08-13	07:33	K4Y4806	first	1	10.4	67	1	1	2022	100	M	3.075	90503.3	124.882	1.47135
2022-08-14	12:07	K4Y4806	second	1	10.5	67	2	0	2022	NA	M	3.075	161169	69.2794	5.19162
2022-08-13	08:00	K4Y4812	first	1	9.9	65	0	0	2022	NA	F	0.84435	93491.4	5.81751	45.1002
2022-08-13	08:09	K4Y4815	first	1	11.2	63	1	0	2022	NA	F	1.76475	86954.7	15.8307	1.90067
2022-08-13	08:15	K4Y4811	first	1	11.2	66	1	0	2022	NA	M	0.79805	80390.4	18.3684	0.808101
2022-08-13	09:08	K4Y4819	first	1	11	66	0	0	2022	NA	M	0.69075	108042	124.101	52.8844
2022-08-13	08:43	K4Y4817	first	1	10.7	65	0	0	2022	NA	F	0.7925	258096	17.9153	201.694
2022-08-13	08:50	K4Y4584	first	1	11.3	NA	0	0	2022	NA		1.09085	0	9.4178e-12	0
2022-08-13	08:59	K4Y4820	first	1	10.4	67	0	0	2022	NA	M	3.2846	205231	2.24626	69.6943
2022-08-14	08:54	K4Y4844	first	1	15.5	67	0	0	2022	NA	M	0.73595	36274.8	13.7247	23.0462
2022-08-09	07:23	K4Y4655	first	1	10.2	63	0	0	2022	NA	F	2.885	0	0	0
2022-08-09	07:39	K4Y4659	first	1	10.7	66	1	0	2022	NA	M	2.55215	91043	10.7858	47.181
2022-08-08	11:54	K4Y4636	first	PO1	12.4	66	3	0	2022	NA			105905	46.7787	11.6294
2022-08-09	07:47	K4Y4663	first	1	10.8	65	0	0	2022	NA	F	0.88465	179353	223.737	113.603
2022-08-09	07:55	K4Y4669	first	1	10.8	64	1	0	2022	NA	F	0.8685	41946.7	117.209	15.8826
2022-08-18	11:26	K4Y4964	first	1	12.6	68	4	1	2022	45	M	1.7925	143645	9.5634	8.02932
2022-08-18	11:20	K4Y4957	second	1	10.8	68	0	0	2022	NA	M	0.36335	280954	64.2057	21.1864
2022-08-18	08:26	K4Y4957	first	1	11	68	0	1	2022	142	M	0.36335	210904	14.49	11.9982
2022-08-08	08:13	K4Y4615	first	1	12	69	1	1	2022	NA	M	1.80525	209765	189.377	94.2284
2022-08-18	08:15	K4Y4952	first	1	10.4	65	0	0	2022	NA	F	1.5684	147521	12.5719	3.43409
2022-08-18	06:56	K4Y4948	first	1	11.4	68	0	1	2022	38	M	0.9028	107832	60.5461	56.0751
2022-08-18	08:34	K4Y4958	first	1	10.2	66	1	0	2022	NA	M	1.745	154582	12.3925	22.5127
2022-08-18	08:09	K4Y4951	first	1	10.7	67	0	0	2022	NA	M	0.87625	159424	11.2712	7.80931
2022-08-16	11:09	K4Y4905	first	1	10.6	65	1	1	2022	130	F	0.9968	81491.7	0.769786	16.1415
2022-08-16	09:42	K4Y4903	first	1	11.9	68	1	0	2022	NA	M	1.69585	7326.98	0.0301218	0.0869546
2022-08-16	09:37	K4Y4902	first	1	12	68	1	1	2022	43	M	1.2336	161105	240.907	220.963
2022-08-18	09:31	K4Y4962	first	1	10.2	63	1	0	2022	NA	F	1.0194	172896	14.5482	347.447
2022-08-16	09:31	K4Y4719	first	1	10.4	63	1	0	2022	NA	F	2.26375	115552	11.8739	8.35712
2022-08-18	08:22	K4Y4953	first	1	10.1	65	0	0	2022	NA	F	0.4333	61218.7	5.85341	0.329875
2022-08-18	08:46	K4Y4959	first	1	11.3	69	0	0	2022	NA	M	0.8625	306392	25.0534	149.341
2022-08-18	06:44	K4Y4940	first	1	11	64	2	0	2022	NA	F	5.987	15842.6	11.5479	2.37776
2022-08-18	08:41	K4Y4940	second	1	10.6	64	1	1	2022	160	F	5.987	121372	13.3474	2.67286
2022-08-18	06:51	K4Y4944	first	1	10.8	67	0	1	2022	NA	M	0.66445	101226	52.0547	11.6908
2022-08-19	06:00	K4Y4944	second	1	10.6	67	0	0	2022	NA	M	0.66445	177749	57.2079	429.99
2022-08-16	07:20	K4Y4894	first	1	9.8	64	0	0	2022	NA	F	0.8948	172483	14.6956	554.43
2022-08-19	06:00	K4Y4970	first	PO1	10.4	66	1	0	2022	NA			162903	22.4587	17.526
2022-08-16	12:07	K4Y4906	first	1	12	67	1	0	2022	NA	M	1.555	95576.8	10.9869	2.72507
2022-08-07	07:30	K4Y4575	first	1	10.4	63	0	0	2022	NA	F	2.3267	51228.4	27.1068	1.08812
2022-08-12	11:58	K4Y4608	second	1	11.4	68	0	1	2022	87	M	1.5087	147970	160.047	37.6131
2022-08-08	07:08	K4Y4608	first	1	11	67	0	0	2022	NA	M	1.5087	150830	81.4194	23.2452
2022-08-09	08:43	K4Y4608	second	1	11.1	67	0	0	2022	NA	M	1.5087	0	3.53337e-12	0
2022-08-08	08:05	K4Y4623	first	1	9.9	64	0	0	2022	NA	F	2.00835	255738	24.986	275.967
2022-08-08	07:47	K4Y4616	first	1	11	63	0	1	2022	NA	F	1.3324	208010	114.529	3.56949
2022-08-08	07:00	K4Y4607	first	1	9.3	61	0	0	2022	NA	F	1.00915	157027	4.65376	92.8555
2022-08-08	06:46	K4Y4602	first	1	11.1	68	0	0	2022	NA	M	0.8	183916	42.3445	9.04362
2022-08-08	06:37	K4Y4601	first	PO1	12	67	2	0	2022	NA			234575	54.728	18.0511
2022-08-07	19:41	K4Y4593	first	1	11.4	63	0	0	2022	NA	F	1.38305	640.067	0.00110868	0.0160677
2022-08-07	07:48	K4Y4573	first	1	11.9	67	0	0	2022	NA	M	0.50665	222130	247.819	324.126
2022-08-11	09:35	K4Y4740	first	1	10.5	66	0	0	2022	NA	M	0.7317	132344	88.2707	1.5056
2022-08-14	07:51	K4Y4840	first	1	15.5	67	0	0	2022	NA	M	1.433	183629	25.0679	7.11395
2022-08-14	07:42	K4Y4838	first	1	10	62	0	0	2022	NA	F	0.75835	185508	2.4527	89.4632
2022-08-15	07:28	K4Y4859	first	1	10.9	68	0	0	2022	NA	M	1.28425	154352	25.2783	74.2079
2022-08-15	07:04	K4Y4862	first	1	11.4	69	2	0	2022	NA	M	0.83735	171747	5.27491	175.595
2022-08-15	09:04	K4Y4875	first	1	10.9	66	0	1	2022	72	M	0.4198	108421	25.2504	477.501
2022-08-15	09:10	K4Y4869	first	1	10.9	65	0	0	2022	NA	M	1.12325	200973	27.4287	244.652
2022-08-15	09:18	K4Y4867	first	1	11.7	68	2	0	2022	NA	M	1.02825	71874.8	6.98795	1.56455
2022-08-15	18:55	K4Y4879	first	1	11.4	67	1	0	2022	NA	F	0.87245	159247	5.64402	12.2323
2022-08-18	09:38	K4Y4885	first	1	11.7	66	0	0	2022	NA	M	2.02965	60234	3.29819	7.3681
2022-08-16	06:58	K4Y4889	first	1	11	66	0	0	2022	NA	M	0.71265	110104	17.9637	6.94394
2022-08-16	07:04	K4Y4890	first	1	11.9	67	0	0	2022	NA	M	1.4175	126437	8.10565	267.032
2022-08-16	07:41	K4Y4896	first	1	11	64	2	0	2022	NA	F	1.92375	192117	15.8441	377.012
2022-08-16	07:48	K4Y4891	first	1	11	66	0	0	2022	NA	M	0.63915	10724.8	0.375264	1.13694
2022-08-16	08:05	K4Y4898	first	1	11.6	67	0	0	2022	NA	M	2.6275	78880.9	7.85442	252.61
2022-08-08	08:57	K4Y4625	first	1	11.4	66	1	0	2022	NA	M	0.55165	62439.4	13.4031	4.43928
2022-08-08	08:45	K4Y4622	first	1	11	64	0	1	2022	NA	F	1.6512	11507.8	5.79584	0.400155
2022-08-08	08:50	K4Y4626	first	PO1	10.6	63	0	1	2022	NA			171168	299.316	16.6031
2022-08-08	08:30	K4Y4613	first	1	10.9	65	0	0	2022	NA	F	0.78135	163139	12.8531	4.44314
2022-08-08	08:39	K4Y4620	first	1	11.8	67	0	1	2022	NA	M	1.0693	140542	279.027	52.9398
2022-08-08	07:38	K4Y4612	first	1	10.3	62	1	0	2022	NA	F	1.5967	32975.3	2.90756	1.55509
2022-08-08	07:56	K4Y4621	first	1	10.3	64	0	0	2022	NA	F	0.46415	24226.4	268.977	13.3162
2022-08-11	09:42	K4Y4737	first	1	11.2	66	1	1	2022	111	M	0.9175	107252	21.0561	15.4354
2022-08-11	09:04	K4Y4741	first	1	10.7	64	0	0	2022	NA	F	1.85525	180080	433.583	28.2696
2022-08-19	07:30	K4Y4981	first	1	10.8	65	0	0	2022	NA	F	0.94665	282506	2.1534	175.608
2022-08-11	09:13	K4Y4735	first	1	10.3	65	0	0	2022	NA	F	1.91835	97706	43.9679	26.8965
2022-08-19	07:30	K4Y4990	first	1	9.8	63	0	0	2022	NA	F	2.0817	228988	15.9553	157.18
2022-08-19	07:30	K4Y4982	first	1	10.5	64	0	0	2022	NA	F	1.40125	268704	21.4326	475.578
2022-08-19	07:30	K4Y4984	first	1	11.2	67	1	1	2022	1	M	1.45	124952	7.42775	10.3403
2022-08-19	07:30	K4Y4985	first	PO1	10.5	65	0	1	2022	NA			105190	13.2424	266.736
2022-08-19	07:30	K4Y4988	first	1	11	64	1	0	2022	NA	F	0.79635	216150	1.08549	22.0685
2021-08-22	09:00	K4Y4291	first	1	10.5	69	2	1	2021	90	M	1.37275	207128	3.66802	238.192
2021-08-22	09:00	K4Y4298	first	1	10.9	69	0	1	2021	2	M	1.8625	130696	154.983	44.9476
2021-08-23	06:00	K4Y4323	first	1	10.9	67	0	1	2021	177	M	1.648	92623.8	65.252	2.43863
2021-08-22	09:00	K4Y4292	first	1	11	64	0	0	2021	NA	M	0.9513	56519	3.59479	5.97806
2021-08-23	06:00	K4Y4325	first	1	10.8	69	2	0	2021	NA	M	2.305	174599	147.334	30.7452
2021-08-10	06:30	K4Y3878	first	1	10	64	0	0	2021	NA	F	0.71725	81617.7	13.5044	1.38786
2021-08-10	06:30	K4Y3874	first	1	11.9	68	1	1	2021	19	M	2.6035	178677	32.6459	212.404
2021-08-23	09:00	K4Y4337	first	1	12	66	2	1	2021	127	M	1.35635	185934	148.824	4.88899
2021-08-23	06:00	K4Y4327	first	1	11.1	67	2	0	2021	NA	M	0.48155	207455	149.511	88.1946
2021-08-23	13:30	K4Y4345	first	1	10.5	66	0	0	2021	NA	M	0.33135	115235	24.4474	1.83606
2021-08-23	09:00	K4Y4339	first	1	10.1	67	0	1	2021	70	M	0.54585	669.97	0.0148667	0.114671
2021-08-24	06:00	K4Y4367	first	1	11.1	66	0	1	2021	144	M	0.65815	127657	156.24	159.001
2021-08-24	06:00	K4Y4370	first	1	11.5	69	3	0	2021	NA	M	0.70095	102497	2.8002	9.77438
2021-08-24	06:00	K4Y4368	first	1	12	67	2	0	2021	NA	M	0.46075	68793.1	133.743	3.17562
2021-08-24	06:00	K4Y4369	first	1	11.9	69	2	1	2021	102	M	0.65685	50601.2	74.3591	3.5798
2021-08-20	06:00	K4Y4230	first	1	10.3	66	0	1	2021	35	M	0.702	137861	182.027	11.8919
2021-08-24	10:30	K4Y4392	first	1	10.9	68	0	1	2021	1	M	0.24395	97645.8	21.3559	6.41211
2021-08-24	07:30	K4Y4382	first	1	11.1	69	0	0	2021	NA	M	0.63215	209380	49.6648	6.23531
2021-08-24	06:00	K4Y4365	first	1	11.1	67	1	1	2021	67	M	0.645	2045.21	0.00343168	0.00375926
2021-08-10	09:30	K4Y3899	first	1	10.7	66	0	1	2021	26	F	1.16025	184864	19.4525	9.48826
2021-08-10	09:30	K4Y3898	first	1	11.2	70	0	0	2021	NA	M	1.03	169923	187.684	72.588
2021-08-10	11:00	K4Y3914	first	1	10.4	69	0	1	2021	38	M	0.6192	106585	24.1673	1.97299
2021-08-10	09:30	K4Y3910	first	1	11.9	66	3	1	2021	90	M	1.66375	161.621	4.62187e-05	9.39684e-05
2021-08-22	12:00	K4Y4306	first	1	9.5	65	0	1	2021	4	F	0.64435	169377	153.676	9.58468
2021-08-10	06:30	K4Y3870	first	1	10.8	63	0	1	2021	3	F	0.546	106633	66.7302	5.53667
2021-08-22	18:30	K4Y4309	first	1	11.7	66	1	1	2021	12	M	0.6469	34869.5	3.35491	0.622482
2021-08-22	06:00	K4Y4282	first	1	11.2	67	1	0	2021	NA	M	2.1673	104602	60.3259	53.4683
2021-08-22	10:30	K4Y4304	first	1	10.4	65	0	1	2021	9	F	0.35675	99493	63.958	6.99505
2021-08-20	06:00	K4Y4231	first	1	9.6	68	0	0	2021	NA	M	1.00275	5046.91	0.154588	0.0183851
2021-08-10	06:30	K4Y3890	first	PO1	10.4	70	0	1	2021	56			157561	20.3482	40.3561
2021-08-21	06:00	K4Y4262	first	1	10.7	67	0	1	2021	145	M	1.281	6380.99	35.3537	101.283
2021-08-21	07:30	K4Y4267	first	1	10.5	65	0	0	2021	NA	F	0.50575	66043.4	18.4536	8.6124
2021-08-21	07:30	K4Y4264	first	1	10.2	67	0	0	2021	NA	M	0.50645	0	0	0
2021-08-21	10:30	K4Y4270	first	1	11.2	66	0	1	2021	146	M	0.9446	2380.23	0.601964	0.275831
2021-08-21	07:30	K4Y4263	first	1	10.1	63	0	0	2021	NA	F	0.83025	5856.74	1.41258	0.303965
2021-08-21	10:30	K4Y4269	first	1	11.6	68	0	1	2021	4	M	0.938	101114	19.3369	4.25945
2021-08-20	10:00	K4Y4247	first	1	12.4	68	3	1	2021	180	M	2.46795	145057	0.827078	10.6501
2021-08-23	15:30	K4Y4347	first	1	11.9	68	2	1	2021	5	M	2.98665	7339.92	0.30662	0.189957
2021-08-20	06:00	K4Y4227	first	1	11.5	69	1	1	2021	83	M	1.326	149392	21.0709	10.1904
2021-08-20	06:00	K4Y4232	first	1	10.4	67	0	1	2021	93	F	1.268	138.747	7.93092e-05	5.17401e-12
2021-08-22	09:00	K4Y4232	second	1	11	67	0	1	2021	159	F	1.268	61084.9	164.928	2.15039
2021-08-20	07:03	K4Y4235	first	1	11.1	70	0	0	2021	NA	M	1.0918	84887.2	27.9847	1.91098
2021-08-20	07:30	K4Y4237	first	1	9.9	65	0	1	2021	132	M	0.4119	47821.6	22.6477	0.881301
2021-08-19	09:00	K4Y4210	first	1	11.1	64	1	1	2021	4	F	1.19125	151186	43.3851	54.504
2021-08-20	09:00	K4Y4243	first	1	10.1	66	0	0	2021	NA	M	0.74665	43855	96.3997	15.0868
2021-08-20	10:00	K4Y4246	first	PO1	10.8	66	0	0	2021	NA		1.1788	138559	149.044	5.25863
2021-08-19	09:00	K4Y4211	first	1	11.8	67	2	1	2021	3	M	1.00165	194917	56.9303	130.333
2021-08-19	07:30	K4Y4209	first	1	10.9	66	1	1	2021	44	M	0.5016	0	0	0
2021-08-20	10:00	K4Y4245	first	1	10.7	70	0	1	2021	90	M	0.41355	180113	76.2466	51.2755
2021-08-19	10:30	K4Y4213	first	1	11.1	69	0	1	2021	13	M	0.46945	116005	184.784	53.5618
2021-08-16	10:30	K4Y4158	first	1	10.9	67	1	1	2021	18	M	3.84685	90877.5	142.804	11.1986
2021-08-17	09:00	K4Y4183	first	PO1	11.5	65	1	1	2021	4			182253	152.715	136.964
2021-08-19	06:00	K4Y4204	first	1	11.1	69	0	1	2021	24	M	1.60345	239538	91.7892	81.5395
2021-08-21	09:00	K4Y4204	second	1	11	69	0	1	2021	16	M	1.60345	233276	159.273	140.373
2021-08-19	06:00	K4Y4168	first	1	11	67	0	1	2021	2	M	1.2301	301278	140.343	111.359
2021-08-17	07:30	K4Y4179	first	1	10.7	63	1	0	2021	NA	F	1.8592	176149	105.816	2.25698
2021-08-10	06:30	K4Y3866	first	1	10.9	66	1	1	2021	9	M	1.7429	169651	46.5414	86.3333
2021-08-11	16:00	K4Y3945	first	1	12	68	1	1	2021	7	M	1.84035	145957	16.3597	91.1858
2021-08-12	06:30	K4Y3957	first	1	10	67	0	1	2021	19	F	0.448	73576	104.054	211.907
2021-08-12	08:00	K4Y3970	first	1	10.8	67	0	1	2021	3	M	0.9975	94780.2	161.378	48.9992
2021-08-12	06:30	K4Y3953	first	PO1	11.7	64	1	1	2021	53			168950	157.384	60.8073
2021-08-12	08:00	K4Y3962	first	PO1	10.6	65	0	1	2021	4			146317	264.219	67.1555
2021-08-12	08:00	K4Y3968	first	1	13.6	66	5	0	2021	NA	M	1.8583	984.467	0.00613958	0.0267745
2021-08-12	08:00	K4Y3964	first	1	11.1	69	0	0	2021	NA	M	1.7695	66993.8	3.83704	8.22378
2021-08-12	08:00	K4Y3967	first	1	11.4	60	3	0	2021	NA	F	1.5021	16623.4	0.760528	0.701276
2021-08-12	08:00	K4Y3971	first	1	11.5	62	2	0	2021	NA	F	1.162	112396	7.94993	319.957
2021-08-12	09:30	K4Y3975	first	1	11.4	63	2	0	2021	NA	F	0.7998	0	1.18946e-11	0
2021-08-12	09:30	K4Y3977	first	1	10.6	66	0	1	2021	18	F	1.05105	90368.9	9.62203	20.6548
2021-08-12	11:00	K4Y3980	first	1	9.8	66	0	0	2021	NA	F	0.7379	81310.8	136.845	49.5275
2021-08-12	11:00	K4Y3981	first	1	10.5	68	0	0	2021	NA	M	0.26345	69936.5	66.5235	6.96773
2021-08-12	11:00	K4Y3982	first	1	10.9	67	1	1	2021	67	M	1.70365	0	0	0
2021-08-13	09:30	K4Y4017	first	1	10.2	64	0	1	2021	9	F	0.65375	15061	1.21458	7.28753
2021-08-13	08:00	K4Y4011	first	1	12.9	68	5	1	2021	88	M	0.981	191665	142.151	12.4924
2021-08-13	08:00	K4Y4006	first	1	11.9	65	1	0	2021	NA	F	2.352	43752.4	1.57714	4.51396
2021-08-13	09:30	K4Y4015	first	1	10.6	68	1	1	2021	56	M	1.0845	12785.8	0.117955	0.218662
2021-08-16	09:00	K4Y4015	second	1	10.5	68	0	1	2021	3	M	1.0845	3420.8	1.17098	0.603471
2021-08-13	08:00	K4Y4008	first	1	11.1	66	0	0	2021	NA	F	1.6975	103782	6.07269	70.4691
2021-08-13	08:00	K4Y4003	first	PO1	10.5	67	0	1	2021	180			43913	16.3846	12.7789
2021-08-13	11:00	K4Y3835	first	PO1	11.9	67	0	1	2021	165			90827	19.4974	11.7215
2021-08-13	11:00	K4Y4021	first	1	10.9	65	2	0	2021	NA	F	3.472	206953	95.217	149.52
2021-08-13	08:00	K4Y4009	first	1	10.2	68	0	1	2021	33	M	0.94835	174050	79.9705	71.5705
2021-08-13	11:00	K4Y4028	first	PO1	10.6	67	1	0	2021	NA			107427	54.8116	18.278
2021-08-14	09:30	K4Y4065	first	1	10.3	67	1	1	2021	41	M	2.33375	136046	130.962	30.6938
2021-08-14	11:00	K4Y4073	first	1	10.9	66	1	0	2021	NA	M	0.46	0	1.02007e-12	4.83138e-14
2021-08-14	11:00	K4Y4066	first	1	10.5	64	0	1	2021	100	F	1.04915	171238	26.4966	48.2805
2021-08-14	11:00	K6Y7829	first	PO1	13.6	68	3	1	2021	44			208516	21.2132	167.015
2021-08-14	11:00	K4Y4068	first	1	11	68	0	1	2021	154	M	1.197	98931.1	114.834	48.4333
2021-08-14	08:00	K4Y4057	first	1	10.6	66	0	1	2021	14	M	0.76985	154020	28.7668	7.49291
2021-08-14	08:00	K4Y4054	first	1	10.8	66	0	1	2021	81	M	0.722	115854	191.596	4.00867
2021-08-14	08:00	K4Y4049	first	1	10.9	65	0	1	2021	14	M	1.57835	5167.03	0.0706286	0.176664
2021-08-14	06:30	K4Y4048	first	1	10.2	65	0	1	2021	11	F	0.5217	177201	276.787	46.1138
2021-08-14	06:30	K4Y4042	first	1	12.3	65	2	0	2021	NA	M	0.8897	0	0	1.60819e-10
2021-08-16	07:30	K4Y4042	second	1	11.5	65	1	0	2021	NA	M	0.8897	7420.18	0.0966077	0.0413943
2021-08-14	06:30	K4Y4047	first	1	10.3	67	0	1	2021	37	M	0.88815	107806	92.031	41.045
2021-08-14	06:30	K4Y4041	first	1	10	61	0	1	2021	5	F	1.1149	280755	212.919	41.7165
2021-08-14	05:00	K4Y4034	first	1	11.3	66	0	1	2021	11	M	1.8819	81308.4	10.4645	2.61309
2021-08-14	06:30	K4Y4037	first	1	10.8	66	0	0	2021	NA	M	1.1908	95062	64.9926	193.586
2021-08-15	12:00	K4Y4125	first	1	11.3	66	1	1	2021	5	M	0.4082	157210	16.2631	2.36093
2021-08-15	12:00	K4Y4123	first	PO1	10.1	61	0	0	2021	NA			113151	0.865414	4.70348
2021-08-15	09:00	K4Y4117	first	1	10.2	65	0	1	2021	28	F	0.66715	105681	16.1846	115.978
2021-08-15	09:00	K4Y4115	first	1	11.2	65	1	1	2021	21	F	1.729	68354.3	17.4749	59.1217
2021-08-15	09:00	K4Y4114	first	1	10.8	66	0	1	2021	139	M	0.628	68.3507	0.0761286	0.00550126
2021-08-15	07:30	K4Y4102	first	1	11.8	66	3	0	2021	NA	M	1.27	158734	28.1406	76.0289
2021-08-15	07:30	K4Y4107	first	1	10.5	66	0	1	2021	8	M	0.64085	229876	355.632	102.878
2021-08-16	10:30	K4Y4157	first	1	13.6	67	4	1	2021	88	M	0.99625	59297.1	167.662	10.7805
2021-08-22	09:00	K4Y4157	second	1	11.4	67	1	1	2021	37	M	0.99625	7749.82	109.338	4.67302
2021-08-22	06:00	K4Y4280	first	1	10.8	64	0	0	2021	NA	F	3.12845	13403	0.295408	0.104824
2021-08-16	06:00	K4Y4132	first	1	11	67	0	1	2021	5	M	0.78125	70735.4	8.68336	1.19014
2021-08-16	09:00	K4Y4151	first	1	10	65	1	1	2021	23	F	0.53165	204555	141.823	127.594
2021-08-16	07:30	K4Y4142	first	1	9.5	65	0	0	2021	NA	F	2.19285	136136	22.7924	12.0593
2021-08-17	09:00	K4Y4184	first	1	9.9	64	0	0	2021	NA	F	0.378	27192.5	4.47517	0.818963
2021-08-21	10:30	K4Y4184	second	1	10.6	64	0	0	2021	NA	F	0.378	38079.9	13.3099	70.0963
2021-08-22	12:00	K4Y4184	third	1	11	64	2	1	2021	8	F	0.924567	131509	112.041	19.0212
2021-08-17	07:30	K4Y4181	first	1	10.2	63	0	1	2021	180	F	1.228	49749.7	4.94934	0.578223
2021-08-22	12:00	K4Y4308	first	1	11.4	68	0	1	2021	108	M	0.6454	96914	2.23068	30.0044
2021-08-22	10:30	K4Y4305	first	1	11.2	67	1	1	2021	8	M	2.02965	95467.5	22.2564	1.63298
2022-08-08	08:23	K4Y4579	first	1	10.6	66	0	0	2022	NA	M	0.98915	133105	8.65468	16.4576
2021-08-20	06:00	K4Y3882	first	1	10.5	65	0	1	2021	5	F		125085	125.007	24.3243
2021-08-16	07:30	K4Y4076	first	1	9.4	66	0	0	2021	NA	M		117939	86.7017	14.4893
2021-08-16	07:30	K4Y4148	first	1	11.2	65	2	1	2021	22	F		157277	168.775	98.7884
2021-08-22	07:30	K4Y4288	first	PO1	13	64	1	1	2021	149			96980.6	19.6447	6.82577
2021-08-22	07:30	K4Y4289	first	1	9.8	66	0	0	2021	NA	M		122562	307.491	181.698
2021-08-22	07:30	K4Y4290	first	1	10.7	67	0	0	2021	NA	M		86118.2	26.3252	61.9562
2022-08-15	07:14	K4Y4572	first	1	11.4	NA	0	0	2022	NA			147400	20.2718	58.0211
2022-08-16	07:35	K4Y4572	second	1	11.1	NA	0	1	2022	179			84225.3	10.7904	17.0984
2022-08-14	07:25	K4Y4627	first	1	9.9	NA	0	0	2022	NA			97371.3	1.09384	7.14418
2022-08-15	08:56	K4Y4681	first	1	9.1	62	0	1	2022	98	F		74291.2	5.10353	25.7352
2022-08-13	10:49	K4Y4821	first	1	10.4	63	0	0	2022	NA	F		220904	1.29402	29.1541
2022-08-16	07:12	K4Y4821	second	1	9.7	63	1	0	2022	NA	F		10594.1	0.18911	0.197946
2022-08-16	06:48	K4Y4885	first	1	11	67	0	0	2022	NA	M		0	0	1.76425e-11
2022-08-16	11:02	K4Y4891	first	1	10.8	66	0	0	2022	NA	M		47375.1	10.6668	0.50472
2022-08-19	09:00	K4Y4894	first	1	10.5	64	1	0	2022	NA	F		143477	21.6091	289.167
2021-08-16	10:30	K4Y5159	first	1	10.5	65	0	0	2021	NA	F		123675	21.8443	42.327
